# Supplementary material for: The Sodium-Glucose Co-Transporter 2 (SGLT2) Inhibitor Empagliflozin Reverses Hyperglycemia-Induced Monocyte and Endothelial Dysfunction Primarily through Glucose Transport-Independent but Redox-Dependent Mechanisms
Source: J Clin Med. 2023 Feb 8;12(4):1356. doi: 10.3390/jcm12041356 (PMC9962711; doi:10.3390/jcm12041356)
Supplement: Supplementary file 1 [file jcm-12-01356-s001.zip]

Archive with 1 entries (1 files):
- jcm-2200614-supplementary.pdf
